# Supplementary material for: Anti-Inflammatory Mesenchymal Stromal Cell-Derived Extracellular Vesicles Improve Pathology in Niemann–Pick Type C Disease
Source: Biomedicines. 2021 Dec 8;9(12):1864. doi: 10.3390/biomedicines9121864 (PMC8698931; doi:10.3390/biomedicines9121864)
Supplement: Supplementary file 1 [file biomedicines-09-01864-s001.zip]

Archive with 1 entries (1 files):
- biomedicines-1444442-supplementary.pdf
